# Supplementary material for: Styrene Production in Genetically Engineered Escherichia coli in a Two-Phase Culture
Source: BioTech (Basel). 2024 Jan 14;13(1):2. doi: 10.3390/biotech13010002 (PMC10801462; doi:10.3390/biotech13010002)
Supplement: Supplementary file 1 [file biotech-13-00002-s001.zip]

Archive with 1 entries (1 files):
- biotech-2742900-supplementary.pdf
